# Supplementary material for: Evaluation of infrared thermography, force platform and filmed locomotion score as non-invasive diagnostic methods for acute laminitis in zebu cattle
Source: PLoS One. 2020 Jul 6;15(7):e0235549. doi: 10.1371/journal.pone.0235549 (PMC7337299; doi:10.1371/journal.pone.0235549)
Supplement: S1 Data — (XLSX) [file pone.0235549.s001.xlsx]

## Sheet: Data
Cow #	Limb/digit	Moment	Hoof-test	Infrared termograpy (°C)		Cow #	Limb/digit	Moment	Hoof-test	Force plate (%)		Cow #	Moment	Hoof-test	Locomotion score
1	RL	baseline	neg	24.6		1	R	baseline	neg	24.86		1	induction	pos	pos
1	RM	baseline	neg	24.3		1	L	baseline	neg	32.15		2	induction	pos	pos
1	LL	baseline	neg	22.9		2	R	baseline	neg	30.56		3	induction	pos	pos
1	LM	baseline	neg	24.8		2	L	baseline	neg	24.8		4	induction	pos	pos
2	RL	baseline	neg	31.7		3	R	baseline	neg	11.97		5	induction	pos	pos
2	RM	baseline	neg	32.1		3	L	baseline	neg	29.92		6	induction	pos	pos
2	LL	baseline	neg	32.6		4	R	baseline	neg	31.68		7	induction	pos	pos
2	LM	baseline	neg	32.2		4	L	baseline	neg	22.34		8	induction	pos	pos
3	RL	baseline	neg	28.2		5	R	baseline	neg	38.33		9	induction	pos	pos
3	RM	baseline	neg	27.2		5	L	baseline	neg	19.91		10	induction	pos	pos
3	LL	baseline	neg	29.1		6	R	baseline	neg	28.37		11	induction	pos	pos
3	LM	baseline	neg	29		6	L	baseline	neg	26.54		12	induction	pos	pos
4	RL	baseline	neg	18.8		7	R	baseline	neg	27.43		13	induction	pos	pos
4	RM	baseline	neg	19		7	L	baseline	neg	27.09		14	induction	pos	pos
4	LL	baseline	neg	18.8		8	R	baseline	neg	30.41		15	induction	pos	pos
4	LM	baseline	neg	18.8		8	L	baseline	neg	30.25		16	induction	pos	pos
5	RL	baseline	neg	25		9	R	baseline	neg	26.4208		17	induction	pos	pos
5	RM	baseline	neg	24.9		9	L	baseline	neg	27.7213		18	induction	pos	pos
5	LL	baseline	neg	27.3		10	R	baseline	neg	24.0225		19	induction	pos	pos
5	LM	baseline	neg	27		10	L	baseline	neg	26.8587		20	induction	pos	pos
6	RL	baseline	neg	33.4		11	R	baseline	neg	25.9725		21	induction	pos	pos
6	RM	baseline	neg	33.1		11	L	baseline	neg	27.5744		22	induction	pos	pos
6	LL	baseline	neg	32.8		12	R	baseline	neg	29.7514		23	induction	pos	pos
6	LM	baseline	neg	31.8		12	L	baseline	neg	26.5382		24	induction	pos	pos
7	RL	baseline	neg	28		13	R	baseline	neg	27.63		25	induction	pos	pos
7	RM	baseline	neg	27.8		13	L	baseline	neg	28.42		26	induction	pos	pos
7	LL	baseline	neg	27.5		14	R	baseline	neg	27.93		27	induction	pos	pos
7	LM	baseline	neg	27.4		14	L	baseline	neg	28.6		28	induction	neg	pos
8	RL	baseline	neg	33.2		15	R	baseline	neg	22.96		29	induction	neg	neg
8	RM	baseline	neg	33		15	L	baseline	neg	22.9
8	LL	baseline	neg	32.2		16	R	baseline	neg	21.4
8	LM	baseline	neg	32.5		16	L	baseline	neg	24.89
9	RL	baseline	neg	30.2		17	R	baseline	neg	31.77
9	RM	baseline	neg	29.7		17	L	baseline	neg	26.23
9	LL	baseline	neg	29.3		1	R	induction	pos	33.44
9	LM	baseline	neg	28.9		1	L	induction	pos	26.9678
10	RL	baseline	neg	18.1		2	R	induction	pos	16.85
10	RM	baseline	neg	18.8		2	L	induction	pos	16
10	LL	baseline	neg	28.5		3	R	induction	pos	22.65
10	LM	baseline	neg	18.8		3	L	induction	pos	16.2
11	RL	baseline	neg	24.9		4	R	induction	pos	31.2
11	RM	baseline	neg	25.1		4	L	induction	pos	20.8888
11	LL	baseline	neg	24.7		5	R	induction	pos	24.69
11	LM	baseline	neg	22.2		5	L	induction	pos	28.9407
12	RL	baseline	neg	22.3		6	R	induction	pos	18.67
12	RM	baseline	neg	22.8		6	L	induction	pos	18.7797
12	LL	baseline	neg	22.4		7	R	induction	pos	22.3
12	LM	baseline	neg	23.1		7	L	induction	pos	23.2369
13	RL	baseline	neg	32.5		8	R	induction	pos	20.76
13	RM	baseline	neg	31.3		8	L	induction	pos	26.4882
13	LL	baseline	neg	29.2		9	R	induction	pos	19.18
13	LM	baseline	neg	31.4		9	L	induction	pos	19.18
14	RL	baseline	neg	34.5		10	R	induction	pos	20.32
14	RM	baseline	neg	23.9		10	L	induction	pos	23.5
14	LL	baseline	neg	24.3		11	R	induction	pos	21.97
14	LM	baseline	neg	24.4		11	L	induction	pos	26.73
15	RL	baseline	neg	33.8		12	R	induction	pos	20.17
15	RM	baseline	neg	33.8		12	L	induction	pos	32.09
15	LL	baseline	neg	33.7		13	R	induction	pos	22.84
15	LM	baseline	neg	33.2		13	L	induction	pos	16.15
16	RL	baseline	neg	28.5		14	R	induction	pos	15.71
16	RM	baseline	neg	28.8		14	L	induction	pos	13.8104
16	LL	baseline	neg	28.8		15	R	induction	pos	19.37
16	LM	baseline	neg	28.9		15	L	induction	pos	21.0425
17	RL	baseline	neg	25		16	R	induction	pos	19.92
17	RM	baseline	neg	28.3		16	L	induction	pos	22.9654
17	LL	baseline	neg	28.6		17	R	induction	pos	23.5
17	LM	baseline	neg	28.4		17	L	induction	pos	20.6208
18	RL	baseline	neg	31.3
18	RM	baseline	neg	31
18	LL	baseline	neg	30
18	LM	baseline	neg	30.9
19	RL	baseline	neg	28.1
19	RM	baseline	neg	27.7
19	LL	baseline	neg	27.8
19	LM	baseline	neg	27.3
20	RL	baseline	neg	18.3
20	RM	baseline	neg	19.3
20	LL	baseline	neg	19.9
20	LM	baseline	neg	19.9
21	RL	baseline	neg	24.1
21	RM	baseline	neg	23.7
21	LL	baseline	neg	22.9
21	LM	baseline	neg	22.8
22	RL	baseline	neg	32.9
22	RM	baseline	neg	32.6
22	LL	baseline	neg	31.4
22	LM	baseline	neg	31.5
23	RL	baseline	neg	31.2
23	RM	baseline	neg	30.4
23	LL	baseline	neg	32.2
23	LM	baseline	neg	33.2
24	RL	baseline	neg	29.7
24	RM	baseline	neg	28.8
24	LL	baseline	neg	29
24	LM	baseline	neg	29.2
1	RL	induction	pos	33.5
1	RM	induction	pos	33
1	LL	induction	pos	33.2
1	LM	induction	pos	33.1
2	RL	induction	pos	32.9
2	RM	induction	neg	33.8
2	LL	induction	pos	33
2	LM	induction	pos	32.4
3	RL	induction	pos	35.2
3	RM	induction	pos	33.6
3	LL	induction	pos	34.2
3	LM	induction	pos	33.5
4	RL	induction	pos	30.5
4	RM	induction	neg	27.6
4	LL	induction	pos	27.8
4	LM	induction	neg	28.2
5	RL	induction	pos	32.1
5	RM	induction	pos	32.5
5	LL	induction	pos	32.5
5	LM	induction	pos	31.8
6	RL	induction	pos	32.2
6	RM	induction	pos	32.1
6	LL	induction	pos	32.3
6	LM	induction	pos	32.3
7	RL	induction	pos	32.8
7	RM	induction	pos	33.2
7	LL	induction	pos	33.7
7	LM	induction	pos	33.1
8	RL	induction	pos	34.9
8	RM	induction	pos	35.3
8	LL	induction	pos	35.5
8	LM	induction	neg	35.2
9	RL	induction	pos	37.7
9	RM	induction	pos	37.2
9	LL	induction	pos	38.5
9	LM	induction	pos	37.3
10	RL	induction	pos	31.2
10	RM	induction	neg	30.6
10	LL	induction	pos	30.4
10	LM	induction	neg	29.6
11	RL	induction	pos	35.7
11	RM	induction	pos	35.1
11	LL	induction	pos	33.8
11	LM	induction	neg	33.9
12	RL	induction	pos	30.4
12	RM	induction	pos	30.8
12	LL	induction	pos	30.6
12	LM	induction	neg	31.3
13	RL	induction	pos	31.1
13	RM	induction	pos	31.2
13	LL	induction	pos	32.7
13	LM	induction	pos	31.6
14	RL	induction	pos	37.1
14	RM	induction	pos	36.1
14	LL	induction	neg	34.3
14	LM	induction	pos	36.1
15	RL	induction	pos	35.5
15	RM	induction	pos	34.6
15	LL	induction	pos	36.2
15	LM	induction	pos	36.2
16	RL	induction	pos	37.2
16	RM	induction	pos	36.6
16	LL	induction	pos	37
16	LM	induction	pos	37.5
17	RL	induction	neg	29.3
17	RM	induction	pos	38.3
17	LL	induction	pos	38.6
17	LM	induction	neg	39.2
18	RL	induction	pos	34.4
18	RM	induction	pos	34.4
18	LL	induction	pos	34.4
18	LM	induction	pos	34.3
19	RL	induction	pos	38.7
19	RM	induction	pos	38.6
19	LL	induction	pos	37
19	LM	induction	pos	37.8
20	RL	induction	neg	33.8
20	RM	induction	pos	33.2
20	LL	induction	pos	33.6
20	LM	induction	neg	33.3
21	RL	induction	pos	34.4
21	RM	induction	pos	33.1
21	LL	induction	pos	33.9
21	LM	induction	neg	33.8
22	RL	induction	pos	32.5
22	RM	induction	neg	32
22	LL	induction	pos	32.5
22	LM	induction	pos	32.2
23	RL	induction	pos	31.6
23	RM	induction	pos	31
23	LL	induction	pos	30.2
23	LM	induction	neg	31.9
24	RL	induction	pos	30.2
24	RM	induction	neg	27.5
24	LL	induction	pos	27
24	LM	induction	pos	28
Moments: Baseline indicate the moment previous the experimental oligofructose induction; indution indicates the moment after laminitis experimetnal induction.
Data legend: neg = negative; pos = positive; R= right; L= left; RL = right lateral; RM = right medial; LL = left lateral; LM = Left medial
